# Supplementary material for: Serum sCD40L and IL-31 in Association with Early Phase of IgA Nephropathy
Source: J Clin Med. 2023 Mar 3;12(5):2023. doi: 10.3390/jcm12052023 (PMC10004527; doi:10.3390/jcm12052023)
Supplement: Supplementary file 1 [file jcm-12-02023-s001.zip]

Archive with 1 entries (1 files):
- jcm-2189186-supplementary.pdf
